# Supplementary material for: Association between Shift Work and Health Outcomes in the General Population in China: A Cross-Sectional Study
Source: Brain Sci. 2024 Jan 30;14(2):145. doi: 10.3390/brainsci14020145 (PMC10886504; doi:10.3390/brainsci14020145)
Supplement: Supplementary file 1 [file brainsci-14-00145-s001.zip]

Archive with 1 entries (1 files):
- brainsci-2791890-supplementary.pdf
